# Supplementary material for: Serum microRNAs as peripheral markers of primary aldosteronism
Source: Front Endocrinol (Lausanne). 2025 Mar 20;16:1511096. doi: 10.3389/fendo.2025.1511096 (PMC11967191; doi:10.3389/fendo.2025.1511096)
Supplement: Supplementary file 2 [file DataSheet2.xlsx]

## Sheet: Normalizedcounts
miRNA	HT	bPA	bPA	bPA	bPA	HT	HT	bPA	bPA	bPA	HT	HT	bPA	HT	HT	HT	HT	bPA	HT	HT	bPA	bPA	uPA	bPA	uPA	uPA	uPA	uPA	uPA	uPA	uPA	uPA	uPA	uPA	uPA	uPA	uPA	uPA	uPA
hsa-miR-532-5p	105.333	68.7169	133.742	121.621	120.154	72.6505	74.6237	123.981	51.811	75.152	122.764	63.8758	135.796	84.1008	80.0847	58.6764	65.6887	105.359	127	96.1177	90.6255	99.3352	94.7314	83.2068	103.585	43.6914	80.5768	63.0063	96.9792	67.3749	136.073	150.998	88.962	64.9504	64.7352	112.33	53.1319	106.882	58.9262
hsa-miR-660-5p	142.884	156.473	145.429	174.457	107.337	139.846	164.479	247.202	114.513	186.313	195.544	233.944	237.443	217.847	125.07	97.8878	178.967	195.026	184.713	173.332	136.826	192.11	207.042	148.134	182.255	142.493	87.0032	146.077	167.535	422.802	75.5353	239.291	138.973	232.931	171.021	152.595	207.217	155.742	296.799
hsa-let-7f-5p	27919.9	30020.5	67317.1	14347	26761.1	29623.4	25094.8	45992.5	28489.5	16775.9	28530.5	18635.9	19747	23554	29091.6	34416.1	32390.7	13886	30356.4	31606.8	28830.3	26687.7	26430.5	25085	18058.5	34180.7	36135.8	20161.6	33164.4	30524.6	27133.8	36250.7	24929	32086.9	32801	27959.6	17023.9	86228.9	43863.7
hsa-miR-223-5p	168.986	378.665	160.249	355.571	326.403	228.414	254.728	242.69	243.305	381.107	271.455	240.046	252.122	201.585	314.393	280.445	143.963	235.051	175.559	197.593	243.81	377.92	204.898	408.645	476.665	364.817	198.921	266.296	376.728	186.59	457.172	174.234	156.755	371.33	241.122	362.309	291.245	216.302	206.782
hsa-miR-223-3p	347.477	1356.63	118.716	1797.65	1869.07	470.887	449.685	480.524	568.648	1204.91	988.628	265.834	837.296	278.008	562.83	947.592	367.335	1067.45	484.887	650.232	674.033	1684.98	406.383	1568.12	2951.95	519.234	495.189	1002.72	1539.14	474.091	1642.01	406.41	412.984	1004.08	246.072	728.952	540.024	232.63	4.14043
hsa-miR-652-3p	386.167	284.003	496.232	313.292	228.844	443.342	514.098	283.295	477.654	262.699	298.315	611.938	306.08	622.617	544.297	418.309	552.704	294.552	443.853	316.244	507.817	231.517	384.175	456.909	247.769	774.541	496.311	188.579	423.533	392.059	185.779	392.747	273.738	243.621	289.228	295.239	362.373	346.151	654.905
hsa-miR-92a-3p	566.283	356.546	441.257	402.513	340.574	486.978	432.957	367.071	358.601	246.019	658.182	428.074	472.13	528.945	366.002	386.617	368.564	512.387	815.969	432.975	266.815	367.924	471.24	453.864	639.686	185.33	62.6706	301.096	1033.58	1004.87	439.276	89.5909	183.723	250.081	265.571	294.939	240.269	323.075	245.908
hsa-miR-30e-5p	3151.21	2827.72	3711.24	2652.28	3095.35	2181.25	3054.39	2989.46	3219.47	3772.23	3139.75	2654.86	3600.56	2727.88	2478.44	2250.42	2457.85	3657.95	2727.64	2105.06	3349.09	3666.51	3522.09	2902.53	3362.55	3068.76	2702.71	3413.79	2321.22	2053.11	3074.64	3834.88	4236.54	4261.91	4196.93	2866.23	2995.51	3097.04	3058.95
hsa-miR-30e-3p	193.986	277.386	182.944	281.179	265.251	254.325	314.921	320.961	195.179	370.246	208.548	134.735	182.655	156.049	199.892	220.571	247.528	266.443	155.398	221.325	270.47	299.352	160.313	259.263	308.061	376.379	301.851	381.52	217.943	140.476	143.287	252.228	164.016	403.797	279	236.259	257.383	333.538	206.629
hsa-miR-30c-5p	16.1338	19.7217	5.1201	14.0165	27.9473	14.4719	5.55393	13.8927	6.85213	1.39665	24.1426	6.61949	19.3734	6.99655	6.40955	19.9958	7.44711	13.4395	13.9859	13.4888	4.75684	13.718	3.29192	6.836	35.3472	3.26402	3.30739	5.99794	19.6874	8.56976	40.5365	13.7318	0.00147141	16.2855	8.5394	12.2577	4.83559	5.62594	-0.00147141
hsa-miR-101-3p	46.6332	30.5008	40.9934	26.4289	54.5902	18.0076	39.8637	15.5631	29.5108	26.1142	66.6	27.2123	28.7065	38.9662	15.4	46.4271	32.8086	68.394	54.8424	15.5196	14.659	31.2747	31.4895	7.42156	85.5434	20.958	14.6931	44.3284	16.2554	113.671	26.2929	4.01114	52.0462	60.5182	57.3366	34.1557	37.8856	38.9069	10.2198
hsa-miR-197-3p	25.3848	44.5984	12.5775	52.1759	35.6578	28.0648	27.3336	31.8595	19.0876	34.4911	52.8174	22.1972	37.4186	23.9116	36.9538	36.5232	22.0199	17.3566	23.4642	26.2018	22.9537	46.106	23.0356	54.755	66.7938	15.6097	50.5603	41.1401	44.7408	11.9462	54.7457	15.9728	8.55874	17.5355	15.6201	27.2613	24.2872	19.2165	15.0277
hsa-miR-320b	4251.43	3894.61	6753.09	5487.55	3651.39	5812.74	4403.91	5617.57	3832.04	3468.77	4394.55	4709.94	4811.16	4568.89	6700.94	3090.81	4069.06	3934	5039.13	6589.41	3911.94	3644.44	5177.85	2576.45	3498.55	5279.55	4316.99	3253.42	3840.37	6394.08	2903.22	5156.58	4443.53	3740.9	4667.11	3615.28	3758.35	4022.59	4208.1
hsa-miR-181b-5p	65.771	54.3776	60.3869	60.3947	61.7484	86.3012	137.25	72.3416	71.4734	91.8811	54.8989	99.2197	46.5865	73.294	69.4167	76.8064	65.0705	78.1109	45.4859	68.6724	71.9375	45.4942	74.6694	98.3269	57.3239	168.884	136.709	58.9772	19.1086	35.1468	11.9419	78.7139	48.8297	58.8923	58.9856	50.1712	61.0437	48.9867	98.1355
hsa-miR-181a-5p	235.685	161.55	223.882	152.23	149.117	259.341	378.342	157.897	333.232	198.626	158.397	329.909	142.964	276.904	176.654	208.261	251.561	255.434	153.744	149.586	229.027	149.886	243.581	283.617	156.662	627.021	446.233	54.6296	162.58	129.988	22.338	169.774	101.494	173.775	146.816	123.467	179.211	161.708	440.904
hsa-miR-3679-5p	9.12752	7.07924	19.3695	14.9428	6.81879	33.6071	20.8879	8.39113	18.1973	16.8233	9.12623	22.4104	9.29872	17.1896	15.5483	8.53984	12.6169	4.60661	7.69372	29.4624	11.7537	8.63042	13.2061	13.9794	6.98893	6.71234	41.5328	15.0463	4.54735	16.2638	7.65568	16.8631	4.0025	15.5594	11.8829	13.7032	18.1877	11.5734	19.2148
hsa-miR-10b-5p	727.266	1086.67	743.865	714.096	743.945	1343.99	1232.73	775.597	814.355	790.781	1181.01	1036.25	609.31	868.624	959.739	981.169	1386.53	1006.7	803.566	656.835	870.504	719.22	706.844	1042.85	894.332	782.902	906.281	1825.09	611.865	272.235	229.167	2046.22	319.197	763.541	929.486	637.158	601.754	677.196	791.809
hsa-miR-26b-5p	3516.84	5912.56	4568.68	3509.29	3962.43	2573.7	3018.62	2645.75	4942.6	3522.42	3835.48	2990.45	1774	4021.8	2222.19	3912.45	5207.96	3738.48	3497.19	2569	3439.12	4541.94	2327.92	4674.14	3729.42	3820.98	3637.66	4348.75	3760.96	3152.05	3608.01	2838.11	4007.83	3973.82	3439.46	3443.08	4092.73	4719.79	2727.28
hsa-miR-26a-5p	7165.79	6821.51	2673.05	2775.48	1978.85	4724.52	9182.48	2733.96	11169.1	4441.37	3488.04	9333.88	2228.69	9488.75	5098.26	6645.92	9457.77	4387.61	5172.85	2987.75	5453.9	3674.98	6950.92	9108.81	3035.79	9739.12	9175.09	4488.48	4350.67	5168.28	3389.99	3914.63	3918.47	4010.92	4491.96	2728.95	6792.41	3241.71	9614.84
hsa-miR-15b-5p	1198.53	822.621	887.77	1022.23	971.68	806.258	1001.94	680.944	867.168	795.872	1701.34	1009.73	989.114	1351.28	597.619	1067.48	1468.18	1195.37	1856.54	782.55	615.368	975.411	1039.66	998.275	1794.81	394.447	217.815	736.909	1874.22	2952.67	871.769	468.964	713.576	1089.77	798.272	947.054	924.806	879.785	755.287
hsa-miR-16-5p	113014	46376.4	152143	40512.4	95824.7	52364.1	59361.6	80912.2	30886.2	45273.2	58856.7	40374.5	93735.5	65294.9	36538.5	33794.4	28943.6	99725.1	78873.2	91895.6	41412.9	77120.5	104224	53508.8	85991.9	26657.2	28231.5	43413	55766.5	59766	74181.1	64454.8	175577	58017.8	55342.7	61458.5	33284.2	96024.1	35095
hsa-miR-1224-5p	48.7284	26.3194	49.748	28.9182	37.9568	42.1882	27.5686	40.7727	17.9808	24.8465	29.6273	23.0788	37.4037	22.2895	25.4332	20.9733	21.2462	23.5736	25.6836	27.8727	19.63	29.524	26.338	22.1557	22.0027	34.1117	6.68358	7.52805	13.4991	12.1032	4.22334	134.576	13.4981	16.4578	20.2538	32.3947	23.1553	33.34	29.1512
hsa-miR-28-5p	44.9052	35.4331	1.3651	24.2443	14.9286	22.9266	50.1918	2.27786	68.8633	21.1742	13.0713	50.6685	12.9428	39.0429	38.5527	35.5735	37.6433	21.733	23.8031	20.5963	25.7681	16.4436	37.8545	37.55	16.1321	45.2401	34.2548	16.1869	25.1612	25.7581	23.5313	33.2331	14.812	23.7777	34.8658	13.9239	25.2221	12.3101	21.6524
hsa-miR-28-3p	95.7178	239.555	31.6835	373.798	172.125	206.5	134.718	157.353	227.332	177.588	274.587	163.564	190.105	164.951	188.163	203.546	242.168	115.22	215.762	178.471	217.887	208.158	152.504	188.421	169.804	239.071	192.605	269.511	182.197	145.259	193.607	173.508	72.2491	166.303	189.426	209.142	203.454	133.141	97.3796
hsa-miR-143-3p	5983.87	3080.45	2204.63	2199.33	2313.16	2226.9	2627.39	2788.04	2589.08	4178.05	2138.02	4509.55	1436.24	2832.73	1789.03	2309.15	1825.66	2737.43	1422.44	1250.32	3136.77	2295.53	2046.46	2608.5	4268.14	2453	2472.54	2000.13	1884.59	623.338	2998.96	6035.39	2905.58	3890.57	2408.31	1984.17	2126.09	1679.89	3936.61
hsa-miR-378a-3p	52.047	63.8338	36.4208	83.4284	57.8577	67.3954	82.5994	41.9862	54.7717	49.4894	91.6592	106.421	54.1608	110.991	67.2228	55.2841	99.9971	80.7675	57.8968	51.2169	40.5192	56.4397	54.0438	68.3552	60.9869	42.7913	50.1837	177.451	55.1061	49.1845	24.6005	25.2564	84.8262	65.8814	59.5879	46.1738	44.5849	45.1971	66.7081
hsa-miR-1294	61.365	17.8269	267.5	24.5062	32.7626	68.0649	34.2936	97.5248	30.3918	21.9144	39.955	51.1891	50.867	48.6429	42.205	21.8009	27.1487	24.2956	64.4502	63.9264	29.1166	22.0315	94.0719	33.3679	39.0876	35.4117	35.9321	9.75318	57.0308	107.649	64.0953	87.7966	39.8334	39.5703	49.2902	60.5396	18.9942	169.185	49.4351
hsa-miR-146a-5p	45.7302	100.552	-4.72618	186.993	65.6521	49.3568	55.8621	18.0294	73.366	28.3724	214.399	51.2403	86.0944	42.1812	91.4537	114.045	139.323	38.7945	131.154	32.7656	42.9235	71.9207	57.4853	54.545	85.5319	49.2261	57.9462	118.408	80.0186	82.9444	95.2122	51.5835	28.5856	102.297	61.8985	63.0807	69.4933	17.6697	-2.27593
hsa-miR-877-5p	160.103	131.052	241.51	244.574	132.953	330.887	158.083	199.144	187.441	139.695	175.657	146.937	249.988	144.18	373.947	146.739	139.39	49.096	149.944	539.639	228.535	93.3322	208.024	117.059	64.1764	181.186	234.575	153.112	166.907	216.19	234.774	262.259	180.363	174.668	223.25	240.613	236.302	356.221	330.647
hsa-miR-206	77.8761	-3.56009	91.9371	-31.3513	79.4575	-44.256	77.3047	-15.3747	-36.9907	225.155	-47.8091	147.684	415.21	-11.4046	-57.8379	14.5454	217.244	-14.8025	-53.1486	129.983	3647.71	364.614	-51.4063	-62.5417	-8.2448	122.048	195.342	147.096	130.134	137.9	191.314	271.86	218.522	-27.5169	49.4267	-49.3961	13.013	519.121	-74.558
hsa-miR-590-3p	19.0752	17.2847	2.68302	9.50266	17.9855	2.38591	12.8388	6.24533	20.4068	14.3389	32.6801	14.1139	6.98708	10.3912	2.69027	27.2348	31.0801	33.1405	9.16803	2.75003	12.6295	23.6938	15.9103	21.4926	32.9102	15.4887	12.3563	24.9253	14.4213	14.4342	13.1927	11.5921	24.2247	32.3071	24.1331	11.4552	16.5376	14.4437	7.71616
hsa-miR-335-5p	920.399	1473.77	354.852	1126.62	1398.17	1120.73	1284.46	768.789	1259.32	1454.74	1681.67	1376.04	1226.82	1178.63	1138.68	1305.92	829.296	1025.7	1363.4	612.293	1043.68	1055.14	1554.98	1117.88	1017.4	1723.8	1701.36	1759.82	832.381	1290.61	617.663	661.678	1236.56	1893.66	1446.63	1082.8	2598.53	803.294	1553.19
hsa-let-7a-5p	130.113	201.727	156.975	47.6769	106.494	110.367	175.934	208.331	272.432	86.567	114.17	207.769	123.926	163.574	176.502	239.835	229.405	20.7094	142.697	308.601	403.177	127.251	193.733	118.209	27.1799	259.252	314.922	131.401	118.922	172.118	148.064	105.37	148.486	122.194	232.349	176.754	178.382	227.545	388.743
hsa-let-7d-5p	4039.2	2394.5	6176.79	1367.94	2251.85	1888.16	2662.24	3059.86	1990.2	1870.85	2771.99	1425.9	1841.94	1782.95	2090.84	2899.51	2387.12	2588	2424.69	2901.58	2526.74	2896.15	3979.31	3791.02	2257.09	2709.11	2844.65	2058.57	2954	2502.26	2243.79	2439.01	3768.87	2323.85	2140.61	2027.42	1844.84	5514.31	3273.55
hsa-let-7d-3p	9.51246	14.3803	10.5354	23.1363	20.7164	22.8064	11.4031	17.66	3.33832	1.69039	61.7499	1.39577	28.0455	8.45664	22.0898	12.5487	12.5292	17.6865	24.3982	18.9712	6.6367	13.3584	7.82003	9.40891	37.0272	2.97027	12.9314	19.1962	27.9528	13.417	29.4886	8.86127	7.87752	7.89288	9.78213	19.0897	5.8735	12.6726	2.83095
hsa-miR-23b-3p	43.0213	111.418	26.3688	168.563	82.2997	79.9189	58.3546	60.8129	81.414	85.3545	196.108	53.7708	86.8113	78.8044	78.9864	143.381	112.788	73.7244	107.954	59.4925	66.0395	115.901	38.2452	75.1284	214.875	50.9657	26.7568	144.84	155.85	73.754	141.762	48.1123	25.9842	66.9131	37.681	62.1386	67.495	51.6037	3.23337
hsa-miR-27b-3p	44.2467	94.7136	18.6309	121.296	105.482	45.1394	77.9598	40.8288	100.12	95.3212	100.208	52.2579	66.9146	52.2781	40.4682	72.3866	63.884	117.756	40.7574	58.9515	55.4926	85.8452	44.0975	53.1391	117.995	56.8447	118.633	142.959	44.6301	45.5246	69.9267	32.4216	53.11	148.989	61.6362	66.4691	86.8315	21.9758	33.6198
hsa-miR-181a-2-3p	11.3433	12.4973	10.0612	17.4703	15.9423	31.9811	5.37345	10.2387	13.5253	27.7804	14.085	15.267	10.291	5.64974	17.7689	8.84909	14.7152	18.0029	13.2103	24.7232	14.8861	7.00444	12.0506	30.5867	8.1354	11.6009	0.181948	12.1749	25.0034	12.7488	19.2086	13.9123	21.9681	15.0193	9.30791	7.17355	6.88761	9.94739	32.8209
hsa-miR-126-5p	2037.62	4404.31	1347.36	2888.47	3195.59	2539.26	3188.78	2045.77	3083.26	3923.78	4792.25	2360.67	2248.55	2708.39	2151.38	2871.06	3818.82	2547.46	2417.91	2029.18	3744.8	3507.54	1885.2	2022.95	2779.07	3839.09	4036.94	3760.54	2188.47	2618.68	2571.84	2766.64	2665.38	5835.74	4180.88	3137.46	4649.14	3225.03	3166.71
hsa-miR-126-3p	10386.6	16362.8	7522.05	15844.4	12150.5	10276	13255.2	8627.38	12143.1	15973.8	13045.3	5231.43	8679.43	5745.72	9694.46	11072.7	10228.7	9574.67	5038.9	10757.3	14431	13258.4	9356.24	12276.6	9770.97	10434.2	16375	19003.7	7849.9	8728.43	11441.6	9443.43	9354.01	18733	17704.7	12267.8	14849	16925.5	7758.66
hsa-miR-146b-5p	7.71309	26.6689	8.73604	42.6235	6.01757	19.3989	22.1034	5.44001	31.9994	2.68727	31.4166	7.32086	5.82395	10.7394	10.0327	15.9099	21.3707	7.19	16.0516	3.68149	7.21649	12.2124	4.60921	4.1908	24.1381	6.40091	27.9544	14.9991	13.4899	11.789	15.5703	1.50709	12.4002	14.7799	13.6767	11.1607	9.28328	0.743872	-1.50709
hsa-miR-130a-3p	508.108	415.194	624.795	651.933	711.649	409.397	508.368	421.418	458.065	459.077	361.392	372.574	552.333	458.819	420.621	257.856	311.133	379.307	415.503	547.712	395.733	572.972	585.946	209.162	563.423	476.066	294.724	480.373	311.407	555.009	415.714	400.721	864.533	736.876	607.164	452.763	552.156	374.573	423.349
hsa-miR-125b-5p	23.9631	24.8613	9.36447	29.6126	20.114	15.7971	20.4753	37.1529	15.4566	23.3457	28.0213	24.8134	18.2665	32.6912	26.0331	20.9758	21.0694	32.2932	15.6142	30.1188	18.8811	19.8174	17.3627	32.1561	25.9992	2.05445	17.0828	92.5755	35.9988	19.7677	8.83494	4.36584	1.52859	28.9089	27.3952	16.72	16.8061	14.9919	16.9805
hsa-miR-200c-3p	13.4376	24.3253	20.862	24.2581	8.9753	29.3224	19.8196	19.4802	25.5056	25.5418	15.7401	33.4805	13.9905	17.2876	18.3265	22.9533	36.0225	14.6073	20.0176	24.2432	40.0283	20.6282	18.7246	24.3068	14.931	14.3058	29.3775	40.1005	11.6071	13.9048	13.6875	86.583	13.2406	19.9201	21.2534	24.0767	29.7701	30.7637	190.777
hsa-miR-196a-5p	14.5269	27.9755	35.0121	21.8997	17.5929	50.2635	33.2316	60.6835	34.2578	33.4077	14.5256	34.4308	38.7858	23.1722	26.0765	15.2294	29.1892	19.4937	37.4967	39.0126	23.4975	25.1361	23.3104	20.5184	17.2401	27.4133	3.07431	24.638	11.1307	43.9951	24.5919	75.5385	28.559	30.731	34.364	42.395	14.6572	42.8588	44.9236
hsa-let-7i-5p	26394	14273.2	55524.3	13810.7	17956.3	17597.1	16793.7	24864.3	13445.5	14585.2	19099	12061.4	18667.6	14120.7	18017.1	16315.6	12771.1	14386	22150.8	21726.8	17201.3	14724.6	22477	20146.9	18941	18181.4	18812.1	11828.2	19651.6	24534.1	14828.6	20358.8	25522	14858.7	17655.1	19764.2	12600.5	38166.5	14556.8
hsa-miR-17-5p	95.9755	83.8215	170.734	82.4414	135.365	44.9064	46.2949	49.7941	39.387	45.3139	68.3009	22.4189	55.0125	32.7828	86.373	41.8533	24.2318	65.2331	61.4714	109.36	52.7922	100.739	39.7843	68.1255	73.9012	61.879	52.5684	46.1857	52.1516	44.7643	92.31	57.3943	106.071	45.6873	33.1439	49.1788	42.5856	115.478	6.64476
hsa-miR-17-3p	20.3209	1.49686	71.5332	11.8076	12.3198	10.1357	33.3806	11.1647	36.1075	14.0479	0.562827	49.1347	7.74338	78.3309	25.479	12.7522	20.6803	31.2682	7.38901	5.57218	16.3037	10.9899	11.385	33.737	21.5294	25.5674	6.03546	19.2198	20.7037	34.7178	9.34751	43.9205	29.9622	11.3859	14.3522	5.85187	31.1299	27.6585	88.6629
hsa-miR-18a-5p	41.0681	18.4042	132.994	13.8861	26.2959	16.57	11.1607	32.0077	33.8247	42.012	18.1239	11.6176	10.887	23.5148	31.8917	14.6892	27.0665	40.7577	18.4021	29.4414	17.8916	27.9777	15.6211	22.343	24.3036	22.3031	9.33962	29.7119	27.5492	28.4327	15.9637	34.7652	46.3	25.503	8.66004	15.2523	29.6433	49.0444	-0.189113
hsa-miR-20a-5p	443.098	195.582	500.652	155.286	295.077	214.467	384.71	263.286	328.122	273.918	244.935	316.814	187.373	540.35	178.222	198.575	285.345	554.303	279.151	150.53	232.375	313.266	322.009	332.328	293.909	288.384	274.256	134.747	187.043	281.512	190.147	253.365	726.787	241.425	243.472	177.668	278.982	222.627	405.082
hsa-miR-625-5p	38.2916	43.1643	32.9063	68.324	59.9089	17.3671	32.6443	37.1787	109.416	48.3295	29.6131	50.8149	47.5552	20.636	67.5911	39.0632	28.8435	48.4825	20.7391	38.698	127.183	58.0228	60.6783	111.026	46.4199	44.182	52.8587	65.6569	37.1533	36.6078	66.9588	45.2252	48.5902	34.5874	31.4146	27.6761	71.2748	28.455	62.9726
hsa-miR-342-5p	5.67442	25.3986	109.897	19.5475	12.2719	43.859	16.6665	28.4846	33.0136	18.1944	18.0743	40.2588	19.2157	21.7157	26.7133	17.2199	21.6965	11.4542	15.9717	40.8067	36.8752	13.5553	10.3962	21.1538	14.5504	28.8778	45.7543	13.2712	37.0139	21.0564	17.6678	43.9684	13.6705	8.08059	23.7942	22.1495	18.0592	38.8654	103.847
hsa-miR-342-3p	67.0917	291.744	64.0024	419.042	126.292	215.362	55.0579	232.597	59.2535	178.75	141.92	23.7626	184.236	20.0149	105.185	169.969	150.113	184.946	167.749	258.425	183.263	207.973	174.754	199.18	242.705	116.958	185.705	233.938	251.537	72.1115	218.927	112.202	84.3995	75.8875	106.389	183.653	120.538	169.166	164.621
hsa-miR-127-3p	7.55229	3.19896	7.80689	35.4641	11.5381	7.21267	32.285	20.1418	39.4469	21.3318	9.63579	21.8406	11.7022	5.72812	25.7723	20.1413	5.01234	9.42343	7.3847	18.3181	16.597	13.8965	1.32763	4.40123	1.72243	8.96134	2.43624	9.93183	19.5545	24.1426	14.0177	16.1666	13.3293	19.2798	8.95159	7.37108	10.9587	-0.18528	15.3345
hsa-miR-432-5p	119.012	82.2784	78.5212	241.716	126.397	421.199	413.228	626.709	991.408	334.067	74.8599	404.582	196.353	175.307	671.132	571.316	26.8918	-2.35122	299.136	176.136	806.815	69.4651	19.0786	44.5431	-12.5922	351.267	234.135	182.812	259.119	510.928	320.307	277.593	177.96	431.472	372.991	139.382	245.04	-15.5891	838.71
hsa-miR-411-5p	26.5577	13.242	1.20109	9.09423	12.8679	16.0329	28.24	19.5704	86.4231	18.6849	1.20094	33.2445	1.89708	12.1801	7.62299	41.8993	4.15957	3.79712	22.3864	4.93362	38.7227	6.5849	5.75134	-3.06252	-3.0157	21.1627	13.0931	18.4742	13.3286	29.33	18.0627	11.058	6.48126	32.6076	17.2434	7.41245	25.1457	-6.48126	21.4442
hsa-miR-376c-3p	25.3842	9.37773	15.1376	17.39	15.2331	15.1989	27.333	12.7544	124.937	26.1017	10.0159	55.3014	12.283	38.4902	25.4134	22.331	19.359	15.7747	24.6541	2.33372	32.4697	18.6664	7.97953	3.4733	5.79928	23.7667	34.0313	17.1548	15.6404	51.3609	2.62976	38.8572	8.55934	40.3367	35.5482	16.2274	18.3332	2.33372	48.0299
hsa-miR-382-5p	497.031	186.905	78.7714	456.214	193.198	612.758	348.507	299.355	919.173	247.854	170.223	430.878	304.71	122.464	1154.75	977.22	85.1694	69.2106	424.387	239	558.955	112.571	137.521	110.018	16.4036	268.068	234.305	378.135	272.598	400.195	345.306	548.299	227.541	430.411	384.147	234.573	220.514	24.4766	316.103
hsa-miR-134-5p	6.55534	6.42841	-0.872411	17.3341	11.6161	20.6891	7.67761	3.51391	39.2114	4.95552	9.7363	15.3262	10.7053	2.39849	20.9287	52.6882	2.41926	0.52003	9.3638	1.75539	10.8418	8.97966	-0.139803	2.2647	0.0323667	3.43319	3.43319	9.42966	20.5514	16.5712	9.22392	12.5867	8.87972	24.7976	27.8833	2.28775	8.10134	-1.18223	-0.894516
hsa-miR-409-3p	80.298	39.4554	-9.08957	108.527	71.4696	119.982	42.6444	95.472	255.991	43.1264	38.4665	161.329	67.2987	32.24	142.24	315.539	16.1797	12.3283	88.8707	30.6117	182.169	60.5807	9.00388	21.7052	-1.85135	73.6202	59.3291	58.0591	89.4896	115.259	104.028	84.4971	35.0224	103.978	100.435	44.7964	35.1664	-1.4388	92.2807
hsa-miR-369-5p	27.6621	8.1986	-3.07181	6.79267	5.5278	22.6586	17.7609	9.08562	62.4182	8.11314	2.41548	18.9981	5.30653	6.25889	12.3146	42.7284	3.31269	7.20657	13.594	6.26763	27.0642	9.99435	8.21981	6.04482	1.08686	11.2282	12.9896	6.07004	12.4868	15.6386	12.1715	30.5324	5.79508	34.9312	12.112	5.91824	16.2764	-3.07181	12.1603
hsa-miR-629-3p	80.7668	38.7673	220.319	45.674	51.8467	86.5731	31.3841	82.455	35.1881	59.5041	49.4771	32.0505	88.9388	54.4272	35.9822	30.9963	32.2476	46.5153	81.8772	108.432	48.2194	44.3589	67.0547	21.4486	46.5879	26.4831	68.2624	38.699	55.5638	88.7624	77.4327	33.4173	106.603	63.1495	71.3557	70.2954	29.7265	112.443	50.9312
hsa-miR-193b-5p	34.9509	83.4926	53.1299	41.1613	72.1015	59.0909	49.2225	78.0661	37.8397	70.4074	56.7874	47.0732	55.5051	55.768	89.0824	34.6959	70.483	103.459	29.7783	184.351	37.8983	72.8101	29.5115	62.8621	34.6067	21.8717	35.6157	336.513	13.5339	1.57133	6.71122	46.7959	20.8468	68.3115	73.2691	56.0996	36.2551	78.0549	17.2789
hsa-miR-484	56.3639	52.0135	59.4316	69.3039	34.9943	59.6155	41.8526	33.1773	40.8192	32.2048	68.2106	65.1596	68.148	71.7556	72.3081	42.9524	35.385	36.8328	107.92	48.0005	33.7087	36.046	73.2437	47.2302	89.638	-1.4446	-17.714	16.458	116.782	182.905	77.4224	33.9014	-1.95704	27.5347	41.8976	42.2691	32.1823	33.4002	21.0199
hsa-miR-140-5p	10.0449	18.6276	4.92111	14.4069	22.6267	28.4492	12.733	5.09863	14.4773	26.8347	23.2119	6.8164	12.4819	2.25917	10.0644	18.5457	7.97901	3.37507	6.28455	1.94199	13.7112	11.664	13.4974	26.5862	27.9474	5.32202	5.32202	9.81938	12.1693	9.32056	33.4484	23.6291	16.2151	22.9088	25.0455	10.6149	18.8633	17.1876	7.37137
hsa-miR-140-3p	29.7968	14.4318	28.2556	81.6338	49.1239	13.6077	11.4147	21.841	17.3255	14.3036	12.8906	15.1821	57.7455	17.9371	21.8881	14.2981	10.8272	22.8268	33.2387	42.148	20.5247	45.871	30.9306	19.1782	35.6473	8.99892	9.08565	20.4632	63.2435	27.0363	34.7364	20.7809	26.9832	35.5292	21.2508	22.0445	23.5719	23.4123	10.2196
hsa-miR-744-5p	144.773	374.945	40.5162	364.545	169.959	244.351	176.88	261.391	356.02	296.018	190.5	214.042	298.174	182.23	452.271	167.848	215.875	113.266	138.781	364.787	432.653	244.148	252.53	270.292	114.019	395.378	282.247	276.662	225.353	204.091	251.829	132.201	123.575	227.83	164.712	164.226	372.567	142.189	176.588
hsa-miR-193a-5p	260.878	515.246	300.551	334.09	347.857	570.267	320.856	499.824	329.741	358.505	438.095	418.843	312.312	378.929	505.95	283.815	407.867	399.98	248.137	547.73	257.271	473.324	225.219	409.033	405.048	204.731	138.056	1745.98	156.034	168.903	197.036	299.223	9.74601	354.435	405.419	327.059	226.879	296.365	154.343
hsa-miR-5010-5p	33.3539	17.0926	144.743	30.9675	41.7762	21.2923	39.0548	66.5124	29.2386	8.56501	25.1172	20.848	50.6191	41.3495	28.2689	25.8713	12.6113	24.8695	42.2284	46.5131	31.2933	28.177	27.0072	18.151	16.106	15.9033	17.7514	5.71917	43.1615	34.3526	36.7934	92.7573	36.6243	28.0948	45.2785	44.9543	19.2427	58.4287	29.2423
hsa-miR-21-5p	681.783	857.557	396.182	684.718	669.768	693.124	890.995	480.714	952.21	697.217	1297.92	1000.62	540.878	908.059	593.949	1007.43	1372.95	944.65	987.999	467	495.736	602.512	518.675	780.213	960.346	496.832	585.151	1585.95	633.745	1115.3	422.066	805.491	562.213	970.063	1095.24	632.104	657.756	554.426	658.325
hsa-miR-3615	37.9959	23.7839	33.3813	31.7261	10.1766	38.0312	13.7627	26.9667	19.4051	27.818	25.6985	26.9287	23.0741	23.646	27.0138	16.1984	18.6131	41.3935	18.4249	16.1422	18.5129	23.5577	49.2298	42.5372	27.6039	16.9234	0.654026	18.3357	52.9824	17.912	40.3649	24.8087	16.411	13.5099	18.7846	8.78147	9.34936	12.7812	5.19057
hsa-miR-1-3p	123.895	99.19	28.6178	66.729	115.374	43.808	74.3626	60.1461	69.605	175.435	129.584	103.74	61.9522	54.6581	83.7744	204.84	250.544	75.7141	79.0237	51.6486	70.3529	198.793	41.0117	33.7656	53.4536	76.4669	99.1479	118.669	56.0757	49.0098	68.6442	229.316	46.6587	163.094	41.7227	97.4327	57.5309	137.056	36.1012
hsa-miR-99b-5p	24.4478	76.961	2.93288	145.814	43.6234	37.0625	13.3056	50.8273	37.1336	58.1659	84.1446	19.5274	38.7132	23.2426	59.3608	50.0818	29.8332	30.0389	31.8559	78.2678	53.9364	77.5673	61.1183	40.8337	55.5513	25.956	74.1737	90.1991	61.2396	38.4514	66.7929	23.0566	21.0891	34.3393	60.7305	69.6228	48.8303	67.2814	48.5628
hsa-let-7e-5p	550.24	714.63	709.939	596.71	406.685	846.561	1142.23	1233.4	627.624	563.19	732.971	641.445	317.675	791.077	630.281	975.933	691.713	287.098	518.628	974.014	1299.36	701.973	1279.3	534.03	272.144	1618	1777.28	703.476	365.506	641.709	494.139	918.892	762.159	1129.32	1477.84	1220.17	1140.57	2849.41	2358.33
hsa-miR-125a-5p	42.6476	101.054	14.9848	133.05	56.5926	52.6891	44.0633	49.9866	37.6957	75.1186	114.853	30.5179	45.1773	36.9429	41.9329	49.2908	33.6708	54.1746	37.7135	80.562	54.3408	87.8167	52.3144	41.7845	86.9522	13.4301	33.439	135.3	91.1065	27.2272	65.7323	36.9941	24.8893	32.1941	38.5285	39.2581	37.2004	33.3846	22.4682
hsa-miR-99a-5p	82.6667	92.4034	122.355	80.1761	78.3485	121.709	118.273	78.3526	93.8501	87.9313	85.4059	135.226	74.6258	164.244	112.192	87.3832	131.324	155.396	77.7973	84.8306	86.7036	78.6403	77.4168	108.195	83.499	104.09	-2.87992	262.038	179.601	93.885	-3.65805	99.8357	47.7095	97.035	77.6012	83.9706	64.7045	58.0255	144.628
hsa-let-7c-5p	1691.66	1275.59	3075.04	878.119	1262.85	1474.6	1436.14	2898.99	994.285	1458	887.754	1142.83	829.535	1640.06	1317.28	969.715	1109.01	1228.9	768.689	1813.23	1821.9	778.265	915.238	1158.17	663.169	1812.84	1985.79	1513.34	1017.12	536.663	1124.23	2604.86	1718.75	1658.47	1924.88	1448.84	1109.55	3749.11	4335.27
hsa-miR-155-5p	237.373	360.735	320.818	178.386	109.133	467.443	620.798	257.028	266.42	251.69	249.843	336.224	133.375	386.093	381.546	294.932	427.184	250.788	290.345	285.674	346.739	179.231	264.978	403.286	223.151	320.167	542.52	167.368	303.108	241.162	264.236	519.561	208.484	294.89	496.949	345.693	272.099	362.196	650.555
hsa-miR-185-5p	3959.82	1878.16	6302.4	3262.76	2888.97	2428.1	2587.88	2878.86	2952.61	2633.84	2274.61	2793.02	4002.39	3067.39	2915.6	1674.5	1990.35	3135.14	3645.72	2615.97	2253.14	2669.91	3996.88	2399.01	2693.78	2524.99	1680	1968.49	4482.94	5799.6	2260.92	2358.09	2568.33	2916.09	3255.82	2630.01	2991.39	2790.73	3133.17
hsa-miR-130b-3p	225.032	216.731	304.641	227.099	245.312	198.602	158.324	187.213	242.203	266.934	219.4	222.729	289.14	268.951	179.395	165.575	199.359	140.195	313.472	174.043	173.883	211.918	220.874	148.603	219.048	195.162	189.694	146.632	187.578	228.067	206.429	332.562	297.903	327.983	233.539	170.147	320.38	239.244	203.135
hsa-let-7b-5p	62456.8	34115.1	333060	44876.8	66732.7	69171	51709.1	133184	42214.6	54189.6	43991.9	42581	56952.1	68981.9	57909.1	36006.6	40338.6	38529.9	60484.9	78841.5	50332.6	46177.7	40383.4	43807	39027.3	66471.9	59388	27397.8	60116.5	103774	37422.9	114396	74179.2	44188.7	58326.3	62988.2	39775.2	152800	110557

## Sheet: deltaCq
miRNA	HT	uPA	bPA	bPA	bPA	uPA	HT	HT	bPA	bPA	bPA	HT	HT	bPA	HT	HT	uPA	HT	HT	bPA	uPA	uPA	uPA	HT	HT	bPA	bPA	uPA	bPA	uPA	uPA	uPA	uPA	uPA	uPA	uPA	uPA
hsa-let-7e-5p	0.0191101	1.15387	-0.753299	2.1438	2.07751	1.08269	2.292	0.941462	0.32968	0.655853	-1.31829	0.545976	1.28931	1.04862	2.7128	1.49892	1.00138	0.219575	0.822381	1.01627	0.926665	-0.520027	0.294095	1.4662	1.11121	0.915324	2.04066	0.390965	0.976623	-0.0476911	-1.42004	-0.43929	-0.270859	0.40497	0.00338036	0.753636	0.883695
hsa-miR-10b-5p	0.140187	1.04176	-0.588636	1.13745	1.86104	0.475274	1.2523	0.154018	0.45148	1.62965	-2.55073	0.570409	1.10239	1.3732	2.7572	1.44295	1.90395	0.581555	0.0762277	0.229934	1.28637	-0.330018	0.334646	1.97374	1.2446	0.355982	2.03805	2.09241	0.02301	-0.407972	-3.50844	-0.757727	-2.18972	-1.95863	-0.0505264	0.825093	-1.95552
hsa-miR-126-3p	-3.75125	-2.94593	-3.877	-3.05117	-2.61957	-3.14009	-2.70974	-3.51165	-2.92722	-2.79618	-5.58268	-3.3476	-2.67341	-3.20494	-1.01079	-2.80258	-3.29419	-4.20531	-3.53165	-3.34456	-3.24088	-4.11937	-3.86306	-3.14332	-2.97409	-3.46659	-2.27717	-2.99982	-3.86115	-3.53442	-4.97201	-5.22849	-5.28682	-3.62962	-3.46753	-3.40774	-4.0712
hsa-miR-126-5p	-0.240823	-0.639929	-1.92521	-1.21014	-0.833228	-1.13298	-1.57188	-1.48467	-1.04943	-0.141414	-1.6216	-1.46532	-0.650677	-1.04921	-1.54705	-0.800697	-1.00458	1.22556	-0.411409	-1.40509	-1.64401	-2.41562	-1.4108	-1.03824	-0.773312	-0.676523	-1.05852	-0.628379	-0.6771	-1.14483	-3.32025	-3.03527	-2.36392	-1.89954	-1.53307	-0.843601	-2.14526
hsa-miR-130a-3p	-1.92227	-0.936054	-2.44734	0.551548	0.00174258	-1.3083	0.416781	-0.809797	-1.2792	-1.31804	-2.21786	-1.40026	-0.40324	-1.78445	-0.57756	-1.41025	-1.43016	0.0353739	-0.293494	-0.771152	-2.06169	1.55164	2.32654	-0.208207	-1.12102	-0.420789	-0.180665	-1.32622	-1.33088	-1.71865	-3.75321	-3.15517	0.460705	-1.57482	-1.75193	-0.974122	-1.90377
hsa-miR-130b-3p	-0.470239	0.93842	-0.62344	1.53083	1.72854	1.41912	2.25633	1.24642	0.725962	1.27618	-2.66378	0.45223	1.5144	-0.152384	1.70883	1.47036	1.10971	1.12337	0.0165835	0.0633795	0.908405	2.92789	3.11488	1.69088	1.41495	1.60131	0.656411	1.32055	-0.207677	-0.369408	-2.59967	2.94403	1.40382	-0.39662	0.239987	0.334799	-0.809505
hsa-miR-15b-5p	-1.89386	-1.6054	-3.20805	-1.30056	-1.56955	-1.37193	-1.82665	-1.8693	-2.18099	-1.18771	-2.29037	-2.19009	-1.28324	-2.17191	-2.0878	-1.47521	-1.61512	1.07271	0.0106187	-2.12215	-2.21843	-2.00024	-1.50791	-2.23107	-1.72469	-1.51349	-1.52684	-1.90695	-1.32694	-2.43564	-3.95926	-2.19863	-1.80122	-2.75886	-2.64627	-2.05572	-2.83899
hsa-miR-193a-5p	0.454539	1.72677	1.89572	3.62116	4.33602	1.68143	1.90622	2.23757	1.95769	2.68667	-0.325825	1.85522	2.6384	2.05287	3.84707	2.46127	4.07064	-0.53257	1.19916	1.42235	2.56526	1.89894	2.09128	3.32937	2.73599	3.46741	1.34065	2.52987	0.345333	-0.335764	-2.13682	0.00814498	-1.49266	0.861027	2.00327	0.855677	0.337638
hsa-miR-20a-5p	-4.48653	-3.00347	-6.05016	-3.30077	-3.8763	-2.96727	-3.27192	-3.49333	-4.52284	-2.75102	-4.91259	-3.6928	-2.81769	-4.22696	-3.94861	-3.0705	-3.38037	-1.92899	-3.1453	-4.43466	-4.47567	-4.18327	-2.66266	-4.19788	-3.25867	-3.07364	-3.66675	-3.41679	-4.14793	-4.46474	-4.62414	-2.45901	-3.38187	-4.21256	-3.66175	-3.81816	-4.77219
hsa-miR-21-5p	-4.64162	-4.36881	-5.29841	-3.92491	-4.11453	-4.75109	-4.09094	-4.83255	-4.88179	-4.02507	-5.54702	-4.96645	-3.97473	-4.84962	-4.58435	-4.34237	-4.05549	-2.55923	-4.04821	-4.93889	-5.01182	-4.07488	-4.0257	-4.57079	-4.32417	-4.58219	-3.57522	-3.9653	-4.72668	-4.91388	-7.14999	-5.1994	-6.78856	-6.128	-5.74835	-4.66441	-5.6917
hsa-miR-223-3p	-4.87462	-5.75405	-5.93839	-5.0057	-5.58728	-4.6112	-5.30421	-5.66332	-5.76284	-4.67811	-6.81692	-5.02611	-5.05987	-5.55155	-5.80558	-5.17505	-5.77243	-3.69408	-4.02331	-5.78707	-5.94908	-6.16703	-5.76884	-5.54387	-4.73154	-5.51389	-5.08584	-5.07246	-6.15607	-6.78936	-7.28904	-6.22658	-5.85319	-6.97318	-5.07294	-5.38317	-5.43083
hsa-miR-223-5p	1.61978	2.39822	2.59755	3.50082	3.81063	4.77836	3.42836	3.69526	2.09335	3.32335	-1.39619	2.76999	4.06122	4.35673	6.03958	3.19767	2.85968	1.32055	2.11408	1.67028	2.07542	2.54886	2.59392	3.31443	4.01418	3.39522	4.00892	3.38907	1.50509	0.254122	-0.786218	0.898718	1.03791	1.35837	3.39257	2.99167	3.12491
hsa-miR-23a-3p	-4.57886	-4.05125	-4.5916	-3.97563	-2.90436	-3.59861	-2.91108	-4.15478	-4.08545	-3.8256	-6.76272	-4.18389	-3.8189	-4.45787	-1.59515	-3.73224	-3.97016	-4.59057	-4.01153	-4.53808	-4.27133	-4.5296	-4.26757	-3.76749	-3.54472	-4.08507	-3.04559	-3.86681	-4.91231	-5.05364	-6.62432	-4.713	-4.58187	-5.07916	-3.87918	-3.96931	-5.07055
hsa-miR-26b-5p	-2.06616	-1.36194	-3.79247	-0.962478	-1.64371	-0.933028	-0.34334	-0.977936	-2.2726	-1.6866	-4.34505	-1.71718	-1.26212	-1.49198	0.398743	-1.17772	-1.36241	-2.86486	-2.08376	-1.98115	-2.38618	-3.03964	-2.38367	-1.67258	-1.47297	-1.82387	-0.900093	-1.38305	-2.48899	-2.96386	-3.35795	-1.87554	-2.03125	-2.23785	-1.79294	-1.36207	-2.12725
hsa-miR-30e-5p	-2.20732	-0.507166	-2.76211	-0.708214	0.744257	-0.907242	0.77411	-0.809061	-1.10798	-0.564078	-4.2725	-0.813934	-0.201744	-2.01504	0.646944	-0.389973	-0.706997	-1.32989	-0.269214	-1.95344	-1.80322	-1.9882	-1.23285	-1.10962	-0.996189	-0.724324	-0.188541	-1.21028	-1.78795	-1.96438	-2.34733	-0.683046	-0.404965	-1.33914	-0.513524	-0.914341	-1.96163
hsa-miR-320b	-1.98311	-1.27674	-3.37144	-1.35397	-0.286123	-1.14275	0.407091	-1.15895	-1.94299	-0.661784	-3.79508	-1.67251	-0.343651	-2.05832	0.905389	-0.794769	-0.441596	-1.47907	-1.33872	-1.98064	-2.08104	-2.09287	-1.26748	-1.76365	-1.10803	-1.41473	-0.529797	-1.50696	-1.23514	-2.34212	-4.86313	-3.05565	-3.50178	-2.9486	-3.05546	-1.71016	-2.95946
hsa-miR-451a	-10.9606	-7.81005	-11.5649	-7.54323	-6.86535	-7.8492	-6.79725	-8.22665	-9.61909	-7.19993	-10.5417	-8.93098	-8.08456	-10.0705	-7.03108	-7.68463	-7.71303	-7.93917	-7.14218	-9.42058	-9.41963	-10.5692	-8.3603	-9.95795	-8.85001	-7.79776	-7.54988	-9.7337	-8.84324	-10.2906	-10.1007	-7.85055	-7.454	-10.2231	-11.1001	-9.38265	-10.2037
hsa-miR-92a-3p	-6.54538	-4.62214	-7.41265	-4.56554	-4.04491	-4.51671	-3.89805	-4.80247	-5.51686	-4.23331	-7.54469	-5.17394	-4.30974	-6.02495	-3.0763	-4.28494	-4.1572	-5.0244	-4.57031	-5.92828	-5.50821	-6.39478	-4.75061	-5.86642	-5.08692	-4.66598	-4.03458	-5.68343	-5.42608	-6.10362	-7.53162	-5.58642	-5.98357	-6.87789	-7.02853	-5.77567	-6.55435
hsa-miR-99a-5p	-0.223559	1.05681	0.694238	1.12923	3.95303	1.40287	2.61175	1.15052	1.28658	2.37769	-0.940433	1.18666	2.03244	1.942	2.47853	1.76621	2.71583	1.72038	2.79694	-0.350432	0.701164	0.55069	2.22136	1.78797	1.88343	1.25599	1.63207	2.09451	0.368705	-0.13082	-2.60955	-0.33784	-1.36293	-0.252291	0.0905834	1.92692	-1.49578
